# Supplementary material for: Evaluation of Recovery Methods for Fragaria vesca L. Oil: Characteristics, Stability and Bioactive Potential
Source: Foods. 2023 Apr 29;12(9):1852. doi: 10.3390/foods12091852 (PMC10178134; doi:10.3390/foods12091852)
Supplement: Supplementary file 1 [file foods-12-01852-s001.zip]

Archive with 1 entries (1 files):
- foods-2324600-supplementary.xlsx
