# Supplementary material for: Evaluation of Recovery Methods for Fragaria vesca L. Oil: Characteristics, Stability and Bioactive Potential
Source: Foods. 2023 Apr 29;12(9):1852. doi: 10.3390/foods12091852 (PMC10178134; doi:10.3390/foods12091852)
Supplement: Supplementary file 1 [file foods-12-01852-s001.zip › foods-2324600-supplementary.xlsx]

## Sheet: LCMS pos
MS sample No	21	24	25	26	28	29	30	31	32
Sample name	WSO CP	WSO CP	WSO CP	WSO CP	WSO SCO2	WSO SCO2	WSO SCO2	WSO SCO2	WSO SCO2	Compound
Peak area	2884802	2.24203e+06	2.61021e+06	2.91675e+06	182379	239455	408079	333946	463813	Liquiritin
Peak area	87794568	66452256	71110288	95101312	701858	910272	1.39312e+06	1.73849e+06	1.62371e+06	5-[2-(3-Furyl)ethyl]-8-hydroxy-5,6,8a-trimethyl-3,4,4a,5,6,7,8,8a-octahydro-1-naphthalenecarboxylic acid
Peak area	1.10048e+06	783598	937861	1164791	68159040	70927760	99556056	138604240	115012528	Vanillin
Peak area	8763906	8499629	7.60561e+06	9279504	141316800	234330912	415064160	453839904	397933696	Kirenol
Peak area	74515.9	52831.2	73935.7	86618.5	134140896	98151664	192808864	307358784	202033200	7-O-Methylchrysin
Peak area	9416.04	7760.45	11165	11770	695652	728988	1.28724e+06	1745610	1.875e+06	Piperin
Peak area	669405	459997	556329	717602	79179856	97430768	136203136	223454624	217235520	Tectorigenin
Peak area	845076	1.00868e+06	1.0939e+06	1.45599e+06	365912608	423426784	767758208	1117165184	894598784	Chrysin
Peak area	781602	510218	684554	756196	2.21149e+06	1.56035e+06	2.163e+06	3.67834e+06	2.75202e+06	Naringenin chalcone
Peak area	8851.09	8016.56	12117.5	5517.55	4.07974e+06	5.10051e+06	8232887	5.80232e+06	12253299	5-Hydroxy-6,7-dimethoxyflavone
Peak area	31901.6	48062.7	67859.5	101316	5589033	6.2986e+06	10768537	17420618	14282600	(E)-1-(3,4-dihydroxy-2,6-dimethoxyphenyl)-3-phenylprop-2-en-1-one
Peak area	18100.3	19476.3	23565.1	22857.6	112136040	125408784	259011744	370487392	297571360	Piperanine
Peak area	21952.8	28391.3	21921	17894.1	368676608	423614912	772172032	1253810944	1000737408	Piperine
Peak area	148300	121240	224739	315119	49913124	57524968	111915064	169739904	144112560	2-(3,4-dimethoxyphenyl)-5,6,7,8-tetramethoxy-4H-chromen-4-one
Peak area	382942	250208	296113	343890	182714592	212010288	387319168	628783040	500712800	7-O-Methylbaicalein
Peak area	1.77731e+06	1.22538e+06	1.48808e+06	1.79078e+06	16267013	15870198	28847636	50960916	37709792	Hexamethylquercetagetin
Peak area	6838.74	5951.44	15266.4	22670.9	786555	517276	229199	170933	390889	Piperazine-2,5-dione
Peak area	5154.61	6650.65	10125.4	19585.5	9231635	9217903	28964040	52272712	22098710	7,4-di-O-methylapigenin
Peak area	9247980	5.29909e+06	4364146	2.44981e+06	5887786	7351865	14314094	9334629	12001013	Ganoderic Acid F
Peak area	19835516	12964926	14738996	19010384	18049972	18783986	70876768	81816176	42482808	Baccatin III

## Sheet: LCMS neg
MS sample No	21	24	25	26	28	29	30	32
Sample name	WSO CP	WSO CP	WSO CP	WSO CP	WSO SCO2	WSO SCO2	WSO SCO2	WSO SCO2	Compound name
Peak area	282.53	253.974	773.25	817.684	27170.1	27706.9	28726.6	27195.4	Catechol
Peak area	2587.6	566.322	2288.55	1664.52	32287.3	35253.2	38094.4	36153.1	2-Hydroxyphenylacetic acid
Peak area	4959.21	3330.34	2861.25	3217.98	44258.8	41312.5	43281.2	49314.7	Acetosyringone
Peak area	6623.16	3936.6	4529.2	5550.26	260183	243642	267192	306460	Daphnetin
Peak area	43968.7	27288.9	40065.3	53804.8	393091	346208	420115	356349	3,4-Dihydroxyphenylacetic acid
Peak area	32697.4	16854.5	31859.3	27207.1	212562	197992	226024	184662	Benzoic acid
Peak area	71518.2	45065.1	67358.6	65616	347008	343024	346935	407318	Coniferyl aldehyde
Peak area	93558.2	47980.6	65902.3	78644.9	1.00868e+06	980134	1.1828e+06	1.19902e+06	Apigenin
Peak area	19699.7	11419.6	19091.7	20150.6	167691	159827	169828	203402	Mandelic Acid, Methyl Ester
Peak area	78445.5	43778.8	69165.8	73704	357607	344079	410614	425828	trans-4-Coumaric acid
Peak area	118718	79772.5	116613	117059	523015	554469	563016	664592	Vanillin
Peak area	19512.2	15287.6	18145.8	28564.8	106369	107918	108670	133183	Ferulic Acid
Peak area	2083.66	1267.82	2549.28	2684.89	21797.7	19513.7	25463.7	26754.1	3-Hydroxyvaleric acid
Peak area	105419	60941.5	93682.5	126090	878504	947062	1.15122e+06	1.19984e+06	2-Hydroxy-4-methylpentanoic acid
Peak area	2792.7	1264.75	3090.77	3473.42	12224.5	14220.9	12790.2	16175.4	Salicylic alcohol
Peak area	55416.6	31052.5	47787.8	31065.1	157266	147273	141482	179546	2-Hydroxybenzaldehyde
Peak area	1.0547e+06	654304	965791	1.0168e+06	1.97971e+06	1.85718e+06	1.97059e+06	2.22048e+06	3-Hydroxy-4-methoxycinnamic acid (isoferulic acid)
Peak area	33891.4	21108.5	23944	31423.2	83485.5	90015.5	90718.4	115710	4-Hydroxyquinoline
Peak area	21964	12678.2	13137.5	19414.8	29579.5	30091.4	36459.2	36679.6	Indole-3-carboxylic acid
Peak area	4879.07	2935.04	4222.79	5418.37	8403.82	7219.25	9495.61	11057.9	p-Coumaryl alcohol
Peak area	15914699	11341214	12300108	15438584	7.25145e+06	7344171	7.62416e+06	9412154	5-{8(Z),11(Z)-pentadecadienyl}resorcinol
Peak area	914803	529652	819622	779064	1.15547e+06	1.15544e+06	1.07635e+06	1.26994e+06	Salicylic acid
Peak area	74928.8	48084.1	73363	90565.8	102153	111022	127713	115482	4-O-Methylphloracetophenone
Peak area	1.72005e+06	970953	1.42616e+06	1349788	2.04976e+06	2072212	1962115	2.56308e+06	p-Coumaraldehyde
Peak area	1754.94	1250.41	2127	1504.87	2486.05	6089.47	9350.54	6704.9	p-Hydroxybenzoic acid
Peak area	691006	268460	208731	149874	719.243	640.113	1052.84	2095.07	7-ethenyl-1,4a,7-trimethyl-3,4,6,8,8a,9,10,10a-octahydro-2H-phenanthrene-1-carboxylic acid
Peak area	16998	4526.48	2671.84	38186.8	37397.3	35542.1	33125.1	36191.8	Chrysin
Peak area	37903.8	15395.1	10854.5	16141.3	8621.59	4350.49	3720.18	8100.18	D-(+)-Malic acid
Peak area	175054	113165	161432	147004	135092	134981	137318	148404	4-Hydroxybenzoate
